# Supplementary material for: Regulation of CRISPR-Associated Genes by Rv1776c (CasR) in Mycobacterium tuberculosis
Source: Biomolecules. 2023 Feb 20;13(2):400. doi: 10.3390/biom13020400 (PMC9953421; doi:10.3390/biom13020400)
Supplement: Supplementary file 1 [file biomolecules-13-00400-s001.zip]

Archive with 1 entries (1 files):
- biomolecules-2097224-supplementary.pdf
